# Supplementary material for: Electrochemical Degradation of Venlafaxine on Platinum Electrodes: Identification of Transformation Products by LC-MS/MS and In Silico Ecotoxicity Assessment
Source: Molecules. 2025 Apr 23;30(9):1881. doi: 10.3390/molecules30091881 (PMC12073582; doi:10.3390/molecules30091881)
Supplement: Supplementary file 1 [file molecules-30-01881-s001.zip]

Archive with 1 entries (1 files):
- molecules-3570405-supplementary.pdf
